# Supplementary material for: One-Step Synthesis of Nanoliposomal Copper Diethyldithiocarbamate and Its Assessment for Cancer Therapy
Source: Pharmaceutics. 2022 Mar 14;14(3):640. doi: 10.3390/pharmaceutics14030640 (PMC8952320; doi:10.3390/pharmaceutics14030640)
Supplement: Supplementary file 1 [file pharmaceutics-14-00640-s001.zip]

Archive with 1 entries (1 files):
- pharmaceutics-1626661-supplementary.pdf
